# Supplementary material for: Olaparib Combined with DDR Inhibitors Effectively Prevents EMT and Affects miRNA Regulation in TP53-Mutated Epithelial Ovarian Cancer Cell Lines
Source: Int J Mol Sci. 2025 Jan 15;26(2):693. doi: 10.3390/ijms26020693 (PMC11766100; doi:10.3390/ijms26020693)
Supplement: Supplementary file 1 [file ijms-26-00693-s001.zip]

Archive with 1 entries (1 files):
- ijms-3374068-supplementary.pdf
